# Supplementary material for: AlphaFold-Guided Semi-Rational Engineering of an (R)-Amine Transaminase for Green Synthesis of Chiral Amines
Source: Biomolecules. 2025 Oct 10;15(10):1435. doi: 10.3390/biom15101435 (PMC12564524; doi:10.3390/biom15101435)
Supplement: Supplementary file 1 [file biomolecules-15-01435-s001.zip]

Archive with 1 entries (1 files):
- biomolecules-3898638-supplementary.pdf
